# Supplementary material for: Fine Mapping and Candidate Gene Prediction of Tuber Shape Controlling Ro Locus Based on Integrating Genetic and Transcriptomic Analyses in Potato
Source: Int J Mol Sci. 2022 Jan 27;23(3):1470. doi: 10.3390/ijms23031470 (PMC8836246; doi:10.3390/ijms23031470)
Supplement: Supplementary file 1 [file ijms-23-01470-s001.zip]

Archive with 1 entries (1 files):
- ijms-1551071-supplementary.pdf
